# Supplementary material for: High Expression of MRE11A Is Associated with Shorter Survival and a Higher Risk of Death in CRC Patients
Source: Genes (Basel). 2023 Jun 15;14(6):1270. doi: 10.3390/genes14061270 (PMC10298388; doi:10.3390/genes14061270)
Supplement: Supplementary file 1 [file genes-14-01270-s001.zip]

Archive with 2 entries (2 files):
- Supplementary Figure S1.docx
- Supplementary Tables S1-S3.docx
